# Supplementary material for: Pre-Clovis occupation of the Americas identified by human fecal biomarkers in coprolites from Paisley Caves, Oregon
Source: Sci Adv. 2020 Jul 15;6(29):eaba6404. doi: 10.1126/sciadv.aba6404 (PMC7363456; doi:10.1126/sciadv.aba6404)
Supplement: aba6404_Data_S1.xlsx [file aba6404_Data_S1.xlsx]

## Sheet: Coprolite morphology
Sample ID	Paisley Caves catalogue no.	Cave/unit/quad	Elevation	Lithic unit	Length (mm)	Width (mm)	Thickness (mm)	Weight prior to subsampling (g)	State of preservation	Volume	Constrictions	Shape of extremities	Taphonomic modifications	Inclusions	Hardness	Subsample comprised of interior (I) or interior and exterior (E) coprolite material
165	1294-PC-5/7D-4-3a	5/7/D	1368.16	8	34.03	29.46	25.3	7.5	Isolated Fragment	Cylindrical by extrapolation	0	Broken	Fissure	Bone, hair, plant	Hard	I
182	1374-PC-5/5D-31-2a	5/5/D	1366.46-1366-36 (screen)	1b	18.2	13.27	3.23	0.2	Two fragments	Unknown	Unknown	Broken	Surface deteriorated and unable to determine modifications or fragment too small	Plant	Friable	E
185	1294-PC-5/7C-31-9a	5/7/C	1366.81-1366.76 (screen)	1b	13.1	10.76	7.82	0.3	Two fragments	Unknown	Unknown	Broken	Surface deteriorated and unable to determine modifications or fragment too small	Plant	Hard	E
194	1294-PC-5/6B-50-5a	5/6/B	1365.91-1365.86 (screen)	1b	13.2	14.65	7.77	0.4	Isolated fragments	Unknown	Unknown	Broken	Surface deteriorated and unable to determine modifications or fragment too small	Hair, plant	Hard	E
195	1294-PC-5/6B-40-6a	5/6/B	1366.40-1366.35 (screen)	1a	17.3	15.28	9.49	0.7	Isolated fragments	Unknown	Unknown	Broken	Surface deteriorated and unable to determine modifications or fragment too small	Plant, stone	Friable	I
215	1704-PC-5/12A-16-10a	5/12/A	1367.24	2	25.88	20.98	19.24	4.8	Isolated fragments	Cylindrical by extrapolation	1	Broken	Fissure	Stone, plant, hair	Hard	I
216	1704-PC-5/12C-13-4a	5/12/C	1367.36	5	14.41	22.15	24.8	2.5	Isolated fragments	Unknown	Unknown	Round, broken	Surface deteriorated and unable to determine modifications or fragment too small	Bone, hair	Hard	I
217	1704-PC-5/12A-16-9a	5/12/A	1367.24	2	39.54, 19.45	21.88, 24.68	16.68, 21.48	8.7	Two fragments	Cylindrical by extrapolation	0	Sharp-pointed, broken	Fissure	Stone, bone, hair, insect	Hard	I
223	1704-PC-5/12C-13-6a	5/12/C	1367.36	5	31.15	20.95	21.13	6.1	Isolated fragments	Cylindrical by extrapolation	1	Round, broken	Vacuole, fissure	Bone, hair, stone	Hard	I
224	1704-PC-5/12C-15-5a	5/12/C	1367.26	5	19.94	20.98	18.8	3.2	Isolated fragments	Cylindrical by extrapolation	Unknown	Indented, broken	Absent	Hair, bone, tooth	Hard	I
226	1704-PC-5/12C-14-6a	5/12/C	1367.35	5	50.37, 17.28	23.56, 26.24	23.04, 24.63	13.8	Two fragments	Cylindrical by extrapolation	0	Broken, round	Vacuole	Stone, hair, bone, plant	Hard	I
227	1704-PC-5/12C-14-9a	5/12/C	1367.31	5	27.88	23.89	20.37	6	Isolated fragments	Cylindrical by extrapolation	0	Broken, flat	Vacuole	Hair, bone, plant	Hard	I
228	1704-PC-5/12C-12-6a	5/12/C	1367.41	5	37.62, 22.03	27.75, 22.33	25.78, 20.15	9.5	Two fragments	Cylindrical by extrapolation	0	Round	Vacuole	Hair, bone, stone, plant	Hard	I
249	1830-PC-2/4C-34	2/4/C	1366.35	3	32.63	21.13	19.33	5.16	Isolated fragments	Conical by extrapolation	0	Round	Absent	Hair, tooth, bone, stone	Hard	I
250	1830-PC-2/4D-33	2/4/D	1366.39	3	24.43	20.82	20.62	3.56	Isolated fragments	Cylindrical by extrapolation	0	Round, broken	Absent	Bone, hair, plant	Hard	I
251	1830-PC-2/4D-33-2	2/4/D	1366.38	3	32.48	23.45	20.01	7.35	Isolated fragments	Cylindrical by extrapolation	2	Broken	Fissure	Hair, bone	Hard	I
271	1830-PC-5/11B-31-12	5/11/B	1365.69-1365.64 (screen)	1	33.71	26.45	18.78	7.31	Three fragments	Cylindrical by extrapolation	0	Broken	Absent	Hair, bone	Friable	I
280	1830-PC-5/11B-33-101	5/11/B	1365.61	1	21.91	15.67	13.82	1.47	Isolated fragments	Unknown	0	Broken	Surface deteriorated and unable to determine modifications or fragment too small	None	Friable	I
281	1830-PC-5/11B-31-2	5/11/B	1365.7	1	18.55	17.16	12.39	1.29	Isolated fragments	Unknown	0	Broken	Surface deteriorated and unable to determine modifications or fragment too small	Hair, insect, stone	Hard	E
282	1896-PC-5/16A-24-7	5/16/A	1365.91-1365.96 (screen)	2	26.42	17.21	14.87	1.63	Isolated fragments	Unknown	0	Broken	Absent	Plant, seed	Friable	E
283	1896-PC-5/16A-25-12a	5/16/A	1365.85	2	20.43	17.4	13.25	2.32	Two fragments	Unknown	0	Broken	Fissure	Plant	Hard	E

## Sheet: Biomarkers
Relative abundance of sterols and stanols in Paisley coprolites (%)
Compound / Sample	S165	S223	S216	S228	S226	S224	S227	S251	S249	S250	S217	S215	S195	S282	S283	S280	S194	S271	S281	S185	S182
Coprostanol	43.0998	0.517262	1.64665	26.7219	54.4532	0.706009	24.5804	8.47163	5.9762	39.5308	19.8121	49.9246	12.5188	4.93502	3.27391	52.0656	0.765165	5.87097	16.0159	2.07005	13.3066
Epicoprostanol	0.716428	3.41695	2.71212	5.96072	3.26628	2.15635	15.733	4.61341	4.63418	7.8071	1.83799	17.0104	8.86693	10.785	7.66104	3.52616	45.7925	5.18879	5.95574	0	0
Cholesterol	14.3997	62.0729	53.4635	24.6177	13.4672	55.4411	15.993	36.9048	32.9001	3.1926	24.4577	4.45754	12.4268	1.5963	27.9855	7.56423	2.83246	37.1212	33.0089	21.404	0
5α-cholestanol	5.78477	31.885	31.2442	30.4732	20.0653	41.6965	14.2784	50.0102	51.839	5.35302	27.6673	23.6266	18.7283	5.90059	41.7491	34.7636	49.1995	27.6944	39.1005	13.5709	66.4086
5β-Campestanol	1.42282	0	0	0	0	0	1.90264	0	0	3.18328	0	0	0	2.73654	0	0	0	0	0	0	0
5β-Stigmastanol	16.1841	0.735738	1.74426	4.53006	3.52142	0	14.4629	0	2.117	25.0413	11.2506	4.98091	13.9595	16.5322	4.51649	0	0	3.03431	1.68943	11.5897	0
Epi-5β-Stigmastanol	1.68052	0.728649	1.18115	1.95614	0.708311	0	8.46736	0	0.710274	8.13126	3.96392	0	0	0	0	0	0	5.09847	2.19782	13.5709	0
5α-Campestanol	0	0	0	0	0	0	0	0	0	0	0	0	13.5855	14.2344	4.67646	0	0	0	0	0	0
Sitosterol	12.7117	0	6.53797	2.28831	3.07844	0	3.54715	0	0.668791	3.99695	7.36409	0	10.2197	12.8456	4.02762	1.48814	0.84485	6.34511	0	0	20.2848
5α-Stigmastanol	4.00013	0.643471	1.47016	3.45202	1.43983	0	1.03511	0	1.15449	3.76367	3.64638	0	9.69433	30.4344	6.1099	0.592204	0.56546	9.64672	2.03179	37.7944	0
Relative abundance of bile acids in Paisley coprolites (%)
Compound / Sample	S165	S223	S216	S228	S226	S224	S227	S251	S249	S250	S217	S215	S195	S282	S283	S280	S194	S271	S281	S185	S182
LCA	2.19209	3.00552	5.6812	3.55308	2.04835	2.712	3.3214	1.76118	1.21974	10.1329	3.73047	0	10.0188	0	0	2.96584	2.901	0	3.24584	0	0
DCA	56.1253	72.4884	46.7948	53.5447	51.3648	63.5841	83.6301	48.9744	62.8086	47.7519	52.47	9.31601	22.3643	100	100	76.2003	76.8774	63.0727	56.4317	100	0
CDCA	0	0	4.28307	0	0	1.52929	0	0	0.649313	2.48313	1.01019	0	58.106	0	0	1.33251	0	36.9273	6.4505	0	0
CA	1.0367	4.7492	26.3398	3.86878	1.72419	17.0466	0.960752	20.4347	22.8187	26.3202	4.44785	81.5576	9.51091	0	0	14.5714	16.7395	0	29.5852	0	0
UDCA	0	0	0	0	0	0	1.18469	0	0	0	0	0	0	0	0	0	0	0	0	0	0
HDCA	0	0	0	0	0	0	0	0	0	0	0	0	0	0	0	0	0	0	0	0	0
7KLCA	7.37662	0	0	6.39155	3.7717	0	0	2.10329	0.630454	2.90759	4.04347	0	0	0	0	1.84658	0	0	0	0	0
12KLCA	33.2693	19.7569	16.9012	32.6419	41.091	15.1281	10.9031	26.7264	11.8732	10.4042	34.298	9.12636	0	0	0	3.08335	3.48218	0	4.28675	0	0
